# Supplementary material for: Dually Labeled Neurotensin NTS1R Ligands for Probing Radiochemical and Fluorescence-Based Binding Assays
Source: J Med Chem. 2024 Sep 11;67(18):16664–91. doi: 10.1021/acs.jmedchem.4c01470 (PMC11440508; doi:10.1021/acs.jmedchem.4c01470)
Supplement: Supplementary file 2 — jm4c01470_si_002.csv [file jm4c01470_si_002.csv]

Compound_ID	SMILES	pKi (NTS1)	pKi (NTS2)	pEC50 (NTS1) (Ca2+ assay)
6	O=C([C@@H](NC([C@H]1N(CCC1)C([C@H](C2CCNCC2)NC(CCC#C)=O)=O)=O)CCCNC(NC(NCCCCN)=O)=N)N[C@H](C(N3[C@H](C(N[C@H](C(N[C@H](C(N[C@H](C(O)=O)CC(C)C)=O)[C@H](CC)C)=O)CC4=CC=C(O)C=C4)=O)CCC3)=O)CCCNC(N)=N	9.22		11.19
7	O=C(N1[C@@H](CCC1)C(N[C@@H](CCCNC(N)=N)C(N[C@@H](CCCNC(N)=N)C(N2[C@@H](CCC2)C(N[C@@H](CC3=CC=C(C=C3)O)C(N[C@@H]([C@@H](C)CC)C(N[C@@H](CC(C)C)C(O)=O)=O)=O)=O)=O)=O)=O)[C@H](CCCCN)NC(CCC#C)=O	9.27
8	O=C(N1[C@@H](CCC1)C(N[C@@H](CCCNC(N)=N)C(N[C@@H](CCCNC(N)=N)C(N2[C@@H](CCC2)C(N[C@@H](CC3=CC=C(C=C3)O)C(N[C@@H]([C@@H](C)CC)C(N[C@@H](CC(C)C)C(O)=O)=O)=O)=O)=O)=O)=O)[C@@H](CCCCN)NC(CCC#C)=O	9.08
9	O=C([C@H](C1CCNCC1)NC([C@H](CC#C)NC(CCCN)=O)=O)N2[C@H](C(N[C@H](C(N[C@H](C(N3[C@H](C(N[C@H](C(N[C@H](C(N[C@H](C(O)=O)CC(C)C)=O)[C@H](CC)C)=O)CC4=CC=C(O)C=C4)=O)CCC3)=O)CCCNC(N)=N)=O)CCCNC(N)=N)=O)CCC2	9.52
10a	O=C([C@@H](NC([C@H]1N(CCC1)C([C@@H](NC([C@@H](NC([C@H]2N(CCC2)C([C@H](C3CCNCC3)NC(CCC#C)=O)=O)=O)CCCNC(NC(NCCCCN)=O)=N)=O)CCCNC(N)=N)=O)=O)C(C)(C4=CC=C(O)C=C4)C)N[C@H](C(N[C@H](C(O)=O)CC(C)C)=O)[C@H](CC)C	8.97		9.5
10b	O=C([C@@H](C(C)(C1=CC=C(O)C=C1)C)NC([C@H]2N(CCC2)C([C@@H](NC([C@@H](NC([C@H]3N(CCC3)C([C@H](C4CCNCC4)NC(CCC#C)=O)=O)=O)CCCNC(NC(NCCCCN)=O)=N)=O)CCCNC(N)=N)=O)=O)N[C@H](C(N[C@H](C(O)=O)CC(C)C)=O)[C@H](CC)C	6.87
13	O=C([C@@H](NC([C@H]1N(CCC1)C([C@H](C2CCNCC2)NC(CCC3=CN(N=N3)CCCNC(C4=CC=C(C(C(O)=O)=C4)C5=C6C=C/C(C=C6OC7=C5C=CC(N(C)C)=C7)=[N+](C)/C)=O)=O)=O)=O)CCCNC(NC(NCCCCNC(CC)=O)=O)=N)N[C@H](C(N8[C@H](C(N[C@H](C(N[C@H](C(N[C@H](C(O)=O)CC(C)C)=O)[C@H](CC)C)=O)CC9=CC=C(O)C=C9)=O)CCC8)=O)CCCNC(N)=N	9.05	8.62	10.3
14	O=C(N1[C@@H](CCC1)C(N[C@@H](CCCNC(N)=N)C(N[C@@H](CCCNC(N)=N)C(N2[C@@H](CCC2)C(N[C@@H](CC3=CC=C(C=C3)O)C(N[C@@H]([C@@H](C)CC)C(N[C@@H](CC(C)C)C(O)=O)=O)=O)=O)=O)=O)=O)[C@H](CCCCNC(CC)=O)NC(CCC4=CN(CCCNC(C5=CC=C(C6=C7C=C/C(C=C7OC8=C6C=CC(N(C)C)=C8)=[N+](C)/C)C(C(O)=O)=C5)=O)N=N4)=O	8.86
15	O=C(N1[C@@H](CCC1)C(N[C@@H](CCCNC(N)=N)C(N[C@@H](CCCNC(N)=N)C(N2[C@@H](CCC2)C(N[C@@H](CC3=CC=C(C=C3)O)C(N[C@@H]([C@@H](C)CC)C(N[C@@H](CC(C)C)C(O)=O)=O)=O)=O)=O)=O)=O)[C@@H](CCCCNC(CC)=O)NC(CCC4=CN(CCCNC(C5=CC=C(C6=C7C=C/C(C=C7OC8=C6C=CC(N(C)C)=C8)=[N+](C)/C)C(C(O)=O)=C5)=O)N=N4)=O	8.53
16	O=C([C@H](C1CCNCC1)NC([C@H](CC2=CN(N=N2)CCCNC(C3=CC=C(C(C(O)=O)=C3)C4=C5C=C/C(C=C5OC6=C4C=CC(N(C)C)=C6)=[N+](C)/C)=O)NC(CCCNC(CC)=O)=O)=O)N7[C@H](C(N[C@H](C(N[C@H](C(N8[C@H](C(N[C@H](C(N[C@H](C(N[C@H](C(O)=O)CC(C)C)=O)[C@H](CC)C)=O)CC9=CC=C(O)C=C9)=O)CCC8)=O)CCCNC(N)=N)=O)CCCNC(N)=N)=O)CCC7	9.14
18	O=C([C@@H](NC([C@H]1N(CCC1)C([C@@H](NC([C@@H](NC([C@H]2N(CCC2)C([C@H](C3CCNCC3)NC(CCC4=CN(N=N4)CCCNC(CCC#CC5=CC6=C(N7CCC8OC9CC[N+]%10=C(C9=CC8=C7C6(C)C)C(C)(C%11=C%10C=CC(S(=O)([O-])=O)=C%11)C)C=C5)=O)=O)=O)=O)CCCNC(NC(NCCCCNC(CC)=O)=O)=N)=O)CCCNC(N)=N)=O)=O)C(C)(C%12=CC=C(O)C=C%12)C)N[C@H](C(N[C@H](C(O)=O)CC(C)C)=O)[C@H](CC)C	8.39	8.71	9.41
